# Supplementary material for: Sex Differences in Cancer-Specific Survival Are Pronounced during Adolescence and Young Adulthood: A SEER Population-Based Study
Source: Epidemiologia (Basel). 2021 Sep 1;2(3):391–401. doi: 10.3390/epidemiologia2030029 (PMC9620934; doi:10.3390/epidemiologia2030029)
Supplement: Supplementary file 1 [file epidemiologia-02-00029-s001.zip]

Archive with 1 entries (1 files):
- epidemiologia-1269606-supplementary.pdf
